# Supplementary material for: Splenic monocytes drive pathogenic subretinal inflammation in age-related macular degeneration
Source: J Neuroinflammation. 2024 Jan 17;21:22. doi: 10.1186/s12974-024-03011-z (PMC10792815; doi:10.1186/s12974-024-03011-z)
Supplement: Supplementary file 1 — Additional file 1: Table S1. Fold Changes (FC) of the 70 genes upregulated between SplMo and BMMo in scRNAseq experiment. The frequency of Ly6C+Mos in the spleen, in sham Eye and SpleX eye represents the percentage of cells with an expression level > 0 for the selected gene in scRNAseq among the total of Ly6C+Mos in each organ. The Ratio %age Sham vs SpleX eye is the ratio of frequency of Ly6C+Mos in Sham to frequency of Ly6C+Mos in SpleX eye. In red, genes of the spleMdC signature. [file 12974_2024_3011_MOESM1_ESM.xlsx]

## Sheet: Suppl. data to Fig. 3B-D
Gene	Log2 FC (Spleen vs BM)	padj	frequency of Ly6C+Mos in Spleen	frequency of Ly6C+Mos in Sham Eye	frequency of Ly6C+Mos in SpleX Eye	Ratio %age Sham vs SpleX Eye
Cd74	1.36	2.95e-55	68.9068	93.1079	89.0681	1.04536
Junb	0.86	1.01e-119	86.3799	91.0273	87.5448	1.03978
Apoe	1.1	9.5e-84	82.6165	87.5163	72.8495	1.20133
Marcks	1.12	2.04e-148	86.7384	81.6645	70.6989	1.1551
Mafb	1.04	9.19e-23	36.6487	78.9337	64.4665	1.22441
Jund	1.71	2.53e-108	66.5771	77.7633	82.3477	0.944329
Zfp36l1	1.38	1.88e-22	34.4086	74.5124	56.81	1.31161
Il1b	3.36	1.43e-54	29.2115	73.8622	56.7204	1.30221
H2-Ab1	1.8	7.15e-23	27.8674	73.212	67.1147	1.09085
Metrnl	0.86	1.71e-57	72.8495	69.3108	60.2151	1.15105
Socs3	3.63	3.46e-143	49.7312	68.7906	56.0036	1.22833
H2-Aa	1.9	4.43e-24	29.3907	68.1404	67.5627	1.00855
Dusp1	3.1	4.54e-53	27.7778	67.2302	65.8602	1.0208
Trib1	1.99	3.5e-24	21.5054	66.58	53.9427	1.23427
Maf	1.16	3.15e-25	33.4229	66.3199	41.8459	1.58486
Filip1l	0.87	3.1e-119	90.681	65.2796	54.6595	1.1943
Cd300c2	0.84	5.55e-51	75.0896	63.329	64.0681	0.988464
Dusp6	1.26	1.03e-62	58.5125	62.8088	48.8351	1.28614
Tubb6	1.97	1.19e-29	22.491	60.9883	50.3584	1.21108
Gngt2	1.14	3.86e-158	92.6523	60.5982	63.9785	0.947165
Kdm6b	0.89	1.54e-44	64.0681	57.9974	44.6237	1.2997
Pla2g7	1.28	1.02e-108	75.9857	57.9974	49.0143	1.18327
Cd93	0.87	5.82e-37	49.7312	57.6073	48.6438	1.18427
Sirpb1c	0.93	2.23e-65	72.8495	51.7555	33.3333	1.55267
Clec4e	0.9	1.49e-22	43.0108	51.4954	43.4901	1.18407
Il2rg	0.81	2.08e-23	46.7742	49.4148	52.3297	0.944297
Mmp19	1.56	5.85e-22	19.9821	47.9844	29.4803	1.62768
Ahr	1.72	1.88e-114	57.1685	45.6437	36.5591	1.24849
Foxn3	1.01	3.12e-75	75.3584	45.6437	43.638	1.04596
Gcnt2	2.33	2.16e-113	56.362	45.1235	45.6989	0.987409
Tppp3	2.45	3.87e-80	48.0287	40.4421	31.1828	1.29694
Nr4a1	1.86	1.94e-67	51.5233	40.1821	30.7348	1.30738
Gm26532	1.43	8.23e-39	34.9462	37.8414	28.3154	1.33642
Havcr2	2.06	7.14e-29	26.1649	36.671	27.0609	1.35513
Bcl3	1.05	5.93e-54	52.509	35.7607	40.1447	0.890797
Abi3	1.43	3.25e-98	70.4301	35.3706	40.7706	0.867552
Icam1	1.33	2.86e-43	40.5018	35.2406	31.362	1.12367
Rnf19b	0.84	2.52e-29	51.6129	35.1105	25	1.40442
Gm5150	1.06	1.78e-38		34.8505	29.1219	1.19671
Tmem176b	0.83	5.66e-23		34.7204	49.2832	0.704509
Cd244a	1.95	1.85e-200		32.5098	40.7706	0.797382
Casp4	1	1.84e-48		30.039	33.0645	0.908497
Ddit4	1.96	1.03e-40		28.8687	22.7599	1.2684
Fam49a	0.91	3.87e-77		26.2679	28.9427	0.907584
Grk3	0.87	7.95e-32		25.3576	28.5842	0.887119
Tspan13	1.41	2.15e-79		25.3576	37.3656	0.678635
Gpcpd1	0.93	1.01e-48		24.9675	34.5878	0.721858
Gm19951	2.38	3.43e-63		22.6268	14.2473	1.58814
Ms4a4a	1.44	5.39e-35		22.4967	21.6846	1.03745
Fam43a	1.15	2.26e-30		22.2367	21.8638	1.01705
Tlr7	1.01	3.39e-43		21.4564	20.4301	1.05024
F11r	2.51	1.27e-31		21.3264	29.4803	0.723412
Hfe	1.17	7.16e-38		19.2458	27.2401	0.706522
Gm9733	0.99	3.78e-68		18.7256	30.2867	0.618278
Amz1	2.11	1.94e-46		17.4252	23.9247	0.728335
Batf3	1.55	1.37e-24		15.7347	21.147	0.744066
Hes1	4.17	4.28e-61		12.6138	13.2616	0.951148
Ggct	1.38	8.37e-23		11.0533	11.2007	0.98684
Rfx2	2.88	4.26e-43		10.7932	8.42294	1.28141
Hpgd	1.04	8.02e-22		10.5332	12.0072	0.877239
Serpinb2	1.12	8.01e-44		10.4031	11.0215	0.943893
Adgre4	1.34	3.37e-48		9.75293	13.6201	0.71607
Treml4	2.16	2.31e-46		8.45254	9.76703	0.865416
Smpdl3b	1.82	4.28e-29		6.50195	10.6631	0.609763
Ace	2.3	3.99e-53		6.37191	5.91398	1.07743
Prr5l	1.24	5.09e-23		5.85176	10.2151	0.572856
Calhm6	1.46	9.7e-35		4.03121	7.70609	0.52312
Ccl5	3.53	1.23e-68		2.86086	7.97491	0.358732
Gzma	4.58	9.06e-65		1.30039	4.7491	0.273818
Igkc	2.04	4.56e-90		0.390117	0.537634	0.725618
