# Supplementary material for: Splenic monocytes drive pathogenic subretinal inflammation in age-related macular degeneration
Source: J Neuroinflammation. 2024 Jan 17;21:22. doi: 10.1186/s12974-024-03011-z (PMC10792815; doi:10.1186/s12974-024-03011-z)
Supplement: Supplementary file 2 — Additional file 2: Table S2. 195 up-regulated genes and 5 down-regulated genes in MPs expressing the spleMdC signature compared to all other MPs in laser-injured eyes. [file 12974_2024_3011_MOESM2_ESM.xlsx]

## Sheet: Suppl. data to Fig. 3E-F
Gene	Log Fold Change	p-value	padj
Sirpb1c	1.66	5.97e-45	1.93e-40
Gm5150	1.47	3.41e-15	1.1e-10
Plcb1	1.11	4.7e-09	0.000152
Clec4a2	1.08	3.4e-16	1.1e-11
Clec4a1	1.05	1.93e-11	6.24e-07
Klra2	1.04	1.35e-08	0.000437
Filip1l	0.99	2.05e-22	6.62e-18
Ifi211	0.96	1.86e-09	6.01e-05
Slfn1	0.95	1.89e-12	6.1e-08
Hacd4	0.93	3.87e-11	1.25e-06
Ethe1	0.88	4.64e-09	0.00015
Bst1	0.86	2.9e-09	9.36e-05
Cib1	0.85	7.75e-11	2.5e-06
Igsf6	0.81	8.68e-12	2.8e-07
Lst1	0.77	1.59e-19	5.13e-15
Man2a1	0.77	3.27e-11	1.06e-06
AB124611	0.75	1.81e-08	0.000583
Rab32	0.74	6.08e-11	1.96e-06
Clec4d	0.74	2.84e-09	9.16e-05
Metrnl	0.73	9.13e-15	2.95e-10
Samsn1	0.72	8.84e-12	2.85e-07
Clec4a3	0.72	4.25e-10	1.37e-05
Vcan	0.71	5.79e-11	1.87e-06
Lrrc25	0.7	9.51e-14	3.07e-09
Pilra	0.7	3.34e-09	0.000108
Lamtor4	0.69	1.43e-17	4.6e-13
Cndp2	0.69	2.79e-10	9e-06
Fcgr1	0.68	1.91e-16	6.16e-12
Snx6	0.68	3.37e-14	1.09e-09
Rnf7	0.68	1.06e-10	3.43e-06
Ltb4r1	0.68	1.68e-09	5.43e-05
Aif1	0.67	1.17e-11	3.78e-07
F13a1	0.67	8.27e-10	2.67e-05
Idh1	0.67	1.13e-08	0.000365
Ms4a6b	0.66	7.03e-10	2.27e-05
Eif4ebp1	0.65	4.79e-12	1.55e-07
Snx2	0.63	2.43e-14	7.84e-10
C5ar1	0.63	1.23e-11	3.98e-07
Ralb	0.63	4.3e-10	1.39e-05
Ninj1	0.63	2.97e-09	9.59e-05
Ccl2	0.63	9.35e-09	0.000302
Mcub	0.63	1.3e-08	0.00042
Atp6v0d1	0.62	1.79e-10	5.78e-06
Adssl1	0.62	1.91e-09	6.17e-05
Fcgr3	0.61	1.1e-18	3.56e-14
Ciao2a	0.61	1.53e-10	4.94e-06
Ms4a6d	0.6	3.55e-14	1.15e-09
Ube2a	0.6	1.22e-08	0.000393
Ptpn18	0.59	3.27e-12	1.05e-07
Anxa3	0.59	9.34e-09	0.000302
Ap2s1	0.58	1.5e-14	4.86e-10
Rhog	0.58	5.04e-14	1.63e-09
Ncf4	0.58	4.77e-13	1.54e-08
Lamtor5	0.58	2.3e-09	7.44e-05
Fyb	0.57	3.39e-12	1.1e-07
Srp19	0.57	2.58e-08	0.000832
Emb	0.56	1.16e-15	3.76e-11
Rab5if	0.56	1.79e-12	5.78e-08
Rer1	0.56	4.25e-10	1.37e-05
Lamtor2	0.56	6.18e-10	1.99e-05
Mbd2	0.56	5.1e-09	0.000165
Aprt	0.55	1.21e-14	3.91e-10
Tomm22	0.53	4.84e-10	1.56e-05
Ndufv3	0.53	7.38e-10	2.38e-05
Tpd52	0.52	1.04e-11	3.37e-07
Msr1	0.52	2.86e-10	9.22e-06
Mafb	0.51	2.55e-12	8.23e-08
Tmem258	0.51	1.42e-10	4.6e-06
Ostc	0.51	4.04e-10	1.3e-05
Ppp1r18	0.51	1.23e-08	0.000398
Ndufb3	0.51	1.71e-08	0.000553
Cmpk1	0.5	1.92e-10	6.19e-06
Rnf130	0.5	2.67e-10	8.63e-06
S100a13	0.5	1.68e-09	5.41e-05
Ctsl	0.5	6.94e-09	0.000224
Cmtm7	0.49	3.24e-10	1.05e-05
Ccl9	0.48	1.29e-11	4.17e-07
Rab5c	0.48	8.01e-11	2.59e-06
Marcks	0.48	2.6e-10	8.4e-06
Cap1	0.48	4.01e-09	0.000129
Gmfg	0.48	1.79e-08	0.000577
Ccl6	0.47	3.57e-15	1.15e-10
Atp6v1e1	0.47	1.18e-09	3.82e-05
Ehd1	0.47	5.51e-09	0.000178
Arhgdib	0.45	2.68e-17	8.65e-13
D8Ertd738e	0.45	6.71e-12	2.16e-07
Pgk1	0.45	1.59e-11	5.15e-07
Ndufa1	0.45	3.73e-10	1.2e-05
Fcgr2b	0.45	1.46e-09	4.73e-05
Tmem14c	0.45	2.2e-09	7.12e-05
Srp9	0.44	3.59e-10	1.16e-05
Tmem50a	0.44	3.64e-09	0.000117
Tmem167	0.44	8.54e-09	0.000276
Arf1	0.43	1.95e-12	6.29e-08
Arpc4	0.43	4.21e-12	1.36e-07
Txn1	0.43	1.22e-11	3.95e-07
Apoe	0.43	8.73e-10	2.82e-05
Alox5ap	0.42	5.69e-16	1.84e-11
Ms4a6c	0.42	8.56e-14	2.76e-09
Atp5mpl	0.42	1.64e-12	5.31e-08
Prdx5	0.42	4.09e-12	1.32e-07
Pycard	0.42	1.17e-11	3.76e-07
Vapa	0.42	1.1e-09	3.54e-05
Capg	0.42	1.14e-09	3.69e-05
Mrpl33	0.42	2.59e-09	8.37e-05
Stx7	0.42	1.08e-08	0.000347
Lamp1	0.41	1.85e-15	5.97e-11
Ctsc	0.41	4.04e-14	1.3e-09
Ostf1	0.41	4.3e-14	1.39e-09
Rac1	0.41	1.35e-13	4.35e-09
Chmp2a	0.41	5.59e-11	1.8e-06
Atp5k	0.41	2.91e-09	9.39e-05
Edf1	0.4	3.98e-09	0.000128
Pirb	0.4	2.6e-08	0.000839
App	0.39	7.78e-10	2.51e-05
Prelid1	0.39	1.12e-09	3.6e-05
Capns1	0.39	1.34e-08	0.000431
Glud1	0.39	2.45e-08	0.000791
Rbx1	0.38	3.31e-10	1.07e-05
Tomm6	0.38	5.3e-10	1.71e-05
Cox7a2	0.38	5.45e-10	1.76e-05
Ppp1ca	0.38	1.1e-09	3.55e-05
Calm2	0.38	4.06e-09	0.000131
Gda	0.38	4.3e-09	0.000139
Cd68	0.37	4.04e-10	1.31e-05
Chmp4b	0.37	4.89e-10	1.58e-05
Slfn2	0.37	3.34e-09	0.000108
Brk1	0.37	1.82e-08	0.000589
Rap1b	0.36	2.53e-13	8.15e-09
Ndufb1-ps	0.36	1.43e-10	4.63e-06
Cox5b	0.36	1.64e-10	5.29e-06
Uqcrb	0.36	3.85e-09	0.000124
Atp6v0e	0.36	1.02e-08	0.000329
Snx3	0.36	2.47e-08	0.000797
Gabarap	0.35	3.78e-14	1.22e-09
Npc2	0.35	3.07e-11	9.91e-07
Tgfbi	0.35	1.26e-10	4.07e-06
Ubl5	0.35	6.57e-09	0.000212
Eno1	0.35	7.32e-09	0.000236
Pomp	0.35	1.13e-08	0.000366
Ost4	0.35	1.89e-08	0.000609
Clta	0.34	4.14e-13	1.34e-08
Sec61g	0.34	1.07e-12	3.45e-08
Atp5l	0.34	2.39e-11	7.73e-07
S100a10	0.34	5.03e-11	1.63e-06
Uqcrh	0.34	9.17e-09	0.000296
Ndufa4	0.34	2.63e-08	0.000849
Cox6c	0.33	2.13e-11	6.88e-07
Arpc5	0.33	2.94e-11	9.48e-07
Cox6b1	0.33	9.15e-10	2.95e-05
Lyz2	0.32	8.93e-17	2.88e-12
Sem1	0.32	2.2e-16	7.11e-12
Gng5	0.32	1.94e-12	6.28e-08
Capzb	0.32	7.94e-09	0.000256
Itm2b	0.31	3.66e-11	1.18e-06
Ly6e	0.31	5.11e-09	0.000165
Aldoa	0.31	2.63e-08	0.000848
Ppib	0.3	4.23e-09	0.000136
Dynll1	0.29	2.82e-10	9.12e-06
Pkm	0.29	3.09e-10	9.98e-06
Atp5e	0.29	5.74e-10	1.85e-05
Cebpb	0.29	1.91e-09	6.16e-05
Anxa2	0.29	3.1e-09	0.0001
Elob	0.29	2.08e-08	0.000672
Arpc2	0.28	3.12e-15	1.01e-10
Ybx1	0.28	1.54e-10	4.96e-06
Arpc3	0.28	2.85e-10	9.19e-06
Capza2	0.28	3.48e-10	1.12e-05
Atp6v0c	0.28	9.16e-10	2.96e-05
Btf3	0.28	4.27e-09	0.000138
Clic1	0.28	5.72e-09	0.000185
Gnb2	0.28	2.79e-08	0.000901
Lgals3	0.27	8.87e-11	2.86e-06
Cox4i1	0.27	5e-10	1.61e-05
Fcer1g	0.26	1.09e-17	3.53e-13
Arpc1b	0.26	4.81e-15	1.55e-10
Cyba	0.26	5.93e-14	1.92e-09
Nme2	0.26	5.05e-09	0.000163
Srgn	0.25	1.39e-10	4.5e-06
Tyrobp	0.24	3.89e-16	1.25e-11
Gapdh	0.24	1.09e-10	3.52e-06
Gnai2	0.24	2.33e-09	7.54e-05
Calm1	0.23	6.7e-13	2.16e-08
Rpl36al	0.23	5.44e-10	1.76e-05
Cox8a	0.23	2.44e-08	0.000788
Sh3bgrl3	0.22	1.04e-08	0.000335
S100a4	0.21	9.92e-09	0.00032
Myl6	0.21	1.06e-08	0.000341
Serf2	0.2	1.7e-09	5.5e-05
Ftl1	0.19	5.4e-14	1.74e-09
S100a6	0.19	1.06e-10	3.42e-06
Pfn1	0.16	1.22e-08	0.000394
Tpt1	0.12	9.59e-09	0.00031
Rps29	0.12	2.25e-08	0.000725
Tmsb4x	0.1	4.3e-10	1.39e-05
H2-Ab1	-0.79	2.26e-09	7.31e-05
H2-Aa	-0.82	1.96e-09	6.33e-05
H2-Eb1	-1.02	3.92e-10	1.26e-05
Ckb	-1.5	1.99e-09	6.43e-05
Klrd1	-3.63	1.67e-08	0.00054
